# Supplementary material for: T Lymphocyte Maturation Profile in the EBUS-TBNA Lymph Node Depending on the DLCO Parameter in Patients with Pulmonary Sarcoidosis
Source: Cells. 2021 Dec 2;10(12):3404. doi: 10.3390/cells10123404 (PMC8699538; doi:10.3390/cells10123404)
Supplement: Supplementary file 1 [file cells-10-03404-s001.zip]

Archive with 1 entries (1 files):
- cells-1440016-supplementary.pdf
